# Supplementary material for: Populus euphratica CPK21 Interacts with NF-YC3 to Enhance Cadmium Tolerance in Arabidopsis
Source: Int J Mol Sci. 2024 Jun 29;25(13):7214. doi: 10.3390/ijms25137214 (PMC11240976; doi:10.3390/ijms25137214)
Supplement: Supplementary file 1 [file ijms-25-07214-s001.zip]

Archive with 1 entries (1 files):
- ijms-3082112-supplementary.pdf
